# Supplementary material for: Epidemiology of Viral Hepatitis in the Indigenous Populations of the Arctic Zone of the Republic of Sakha (Yakutia)
Source: Microorganisms. 2024 Feb 25;12(3):464. doi: 10.3390/microorganisms12030464 (PMC10972206; doi:10.3390/microorganisms12030464)
Supplement: Supplementary file 1 [file microorganisms-12-00464-s001.zip]

Archive with 1 entries (1 files):
- microorganisms-2890082-supplementary.pdf
